# Supplementary material for: Transcatheter Versus Mechanical and Bioprosthetic Surgical Aortic Valve Replacement in Retrospective Patient Cohorts with Aortic Stenosis <75 Years
Source: J Clin Med. 2026 Jul 16;15(14):5574. doi: 10.3390/jcm15145574 (PMC13412188; doi:10.3390/jcm15145574)
Supplement: Supplementary file 1 [file jcm-15-05574-s001.zip]

Archive with 1 entries (1 files):
- jcm-4411178-supplementary.pdf
